# Supplementary material for: Microarray gene expression profiling in colorectal (HCT116) and hepatocellular (HepG2) carcinoma cell lines treated with Melicope ptelefolia leaf extract reveals transcriptome profiles exhibiting anticancer activity
Source: PeerJ. 2018 Jul 18;6:e5203. doi: 10.7717/peerj.5203 (PMC6054789; doi:10.7717/peerj.5203)
Supplement: Data S1 [file peerj-06-5203-s001.xlsx]

## Sheet: Wikipathways HCT116
Pathway	#Total	#Up	Up List	#Down	Down List	Significance	p-value
Retinoblastoma (RB) in Cancer	45	1	CDKN1A	44	E2F1,ANLN,SUV39H1,PCNA,SKP2,CDC7,CCNE2,BARD1,CDK2,CDC25A,KIF4A,CCNA2,MCM6,RRM1,MCM7,CDC45,RRM2,RPA1,MCM3,DHFR,MCM4,DCK,CDK1,POLE,STMN1,PLK4,CHEK1,WEE1,CCNB1,TTK,POLE2,CCNB2,SMC2,CDK6,TOP2A,HMGB2,RFC5,TYMS,RFC3,E2F2,POLA1,PRIM1,ORC1,CDT1	36.09	0
DNA Replication	22	2	POLD4,UBC	20	GMNN,CDT1,POLE2,PRIM1,MCM5,MCM6,RFC3,POLE,MCM3,MCM2,RPA1,MCM4,RFC5,MCM7,RFC2,MCM10,CDK2,PCNA,CDC7,POLA2	18.53	0
G1 to S cell cycle control	27	4	CDKN1A,CREB3,CDKN2B,GADD45A	23	CDK6,E2F2,CDK2,POLE,E2F1,MCM4,RPA1,RBL1,MCM5,MCM2,CCNE2,PCNA,MCM3,POLE2,PRIM1,CDC25A,CDK1,POLA2,WEE1,CDKN2C,MCM6,MCM7,CCNB1	18.42	0
Cell Cycle	31	0		31	PCNA,CDK6,BUB1,E2F1,CCNA2,PTTG1,E2F2,CCNB1,CDK2,CCNB2,CDK1,RBL1,CDC45,CDC7,ESPL1,SKP2,CCNE2,PLK1,CDC20,MCM2,MCM3,MCM5,MCM4,MCM6,MCM10,MCM7,ORC1,MCM8,ORC6,BUB1B,WEE1	17.05	0
DNA IR-damage and cellular response via ATR	23	0		23	RFWD3,FANCD2,RAD51,E2F1,RPA1,FANCA,FANCI,CDC45,CLSPN,MSH2,FOXM1,MCM2,PCNA,CDC25C,BLM,RECQL4,EXO1,FEN1,PLK1,BRIP1,BARD1,RMI1,PARP1	11.16	0
GPCR ligand binding	1	0		1	NMU	10.66	0
Nuclear Receptors Meta-Pathway	44	30	JUN,CCL20,ABCC3,BIRC3,PPARA,BIRC2,NFKB2,FGF19,JUNB,BHLHE40,MGST1,SRXN1,SNAI2,TXNRD1,CBR3,TNFAIP3,SQSTM1,MAFG,IRS2,PLTP,JUND,BLVRB,SLC7A11,FTH1,GCLM,GCLC,HMOX1,HBEGF,PDGFB,SLC6A9	14	GPAM,GSTA2,FKBP5,SCNN1A,ENC1,NAV3,RGS2,CDK1,SLC6A16,TGFBR3,TNS4,HES1,SLC39A10,SLC39A8	10.49	0
Gastric Cancer Network 1	12	0		12	AURKA,KIF15,TOP2A,NUP107,ECT2,RUVBL1,MCM4,MYBL2,KIF20B,CENPF,UBE2C,TPX2	8.87	0
Photodynamic therapy-induced unfolded protein response	10	10	ERN1,EIF2AK3,DNAJB9,PPP1R15A,DDIT3,XBP1,TRIB3,DNAJC3,ATF3,BBC3	0		6.94	0
Fluoropyrimidine Activity	11	3	UPP1,CDA,ABCC3	8	XRCC3,TK1,DHFR,SLC29A1,TYMS,RRM1,RRM2,PPAT	6.87	0
Pyrimidine metabolism	17	3	UPP1,POLD4,CDA	14	DHODH,PRIM1,DCK,DTYMK,RRM2,DCTPP1,RRM1,TK1,PRIM2,POLA1,POLR3K,POLA2,POLE2,TYMS	6.73	0
DNA Damage Response	15	4	BBC3,CDKN1A,GADD45A,TNFRSF10B	11	CDK6,CCNB1,CDK2,CCNB2,E2F1,FANCD2,RAD51,CCNE2,CDC25A,CHEK1,CDC25C	6.67	0
Senescence and Autophagy in Cancer	19	14	PLAU,SERPINE1,IRF1,CDKN1A,IRF7,ULK1,CXCL1,IL6R,JUN,SQSTM1,GABARAPL1,MAP1LC3B,RB1CC1,IL1A	5	E2F1,THBS1,CDK6,PCNA,CDK2	6.16	1e-06
Immunoregulatory interactions between a Lymphoid and a non-Lymphoid cell	1	0		1	SELL	5.66	2e-06
Glucocorticoid Receptor Pathway	14	8	JUN,SNAI2,CCL20,NFKB2,BHLHE40,BIRC3,TNFAIP3,BIRC2	6	ENC1,TGFBR3,RGS2,SCNN1A,NAV3,TNS4	5.64	2e-06
Fc epsilon receptor (FCERI) signaling	1	1	JUN	0		5.51	3e-06
miRNA Regulation of DNA Damage Response	16	4	CDKN1A,GADD45A,BBC3,TNFRSF10B	12	FANCD2,CDC25A,CDK6,CDK2,CCNB1,CHEK1,CCNE2,E2F1,CDK1,CCNB2,CDC25C,RAD51	5.22	6e-06
Gastric Cancer Network 2	9	1	S100A6	8	UBE2C,LMNB2,DSCC1,UBE2T,FANCI,RFC3,TOP2A,ATAD2	5.16	7e-06
TGF-beta Signaling Pathway	19	11	SKIL,CDKN1A,CDKN2B,ETS1,JUND,PJA1,JUNB,JUN,MMP1,ATF3,ITGA2	8	CAV1,CDK1,RBL1,MEF2C,TGFBR3,SUMO1,THBS1,CCNB2	5.1	8e-06
miR-targeted genes in lymphocytes - TarBase	45	18	FADS3,LAMC2,PDCD4,IFRD1,CPOX,MIR200C,NRP1,HMOX1,TXNRD1,BET1,CALCOCO2,GFPT1,TMEM41B,ITGA2,CEBPB,CDCP1,TP53INP1,TNFRSF10B	27	GPAM,MRM1,TRIP13,TYMS,NFIA,BACH1,AURKB,EHMT2,E2F1,LMNB2,GPD2,CHAF1A,POLA2,NXN,PLK1,FADS2,CTSC,PRIM1,CDK6,SLC12A2,KDELC2,UHRF1,ACAA2,MSI2,DHFR,UTP15,BRI3BP	5.01	1e-05
Chromatin organization	1	0		1	WDR77	4.83	1.5e-05
Photodynamic therapy-induced NF-kB survival signaling	9	8	CXCL2,VEGFA,NFKB2,RELB,IL1A,BIRC3,BIRC2,MMP1	1	BIRC5	4.81	1.6e-05
Apoptosis-related network due to altered Notch3 in ovarian cancer	11	8	SQSTM1,TNFRSF10B,CDKN1A,TRAF1,ETS1,ERN1,GCLC,JUND	3	HELLS,BIRC5,THBS1	4.78	1.7e-05
Mismatch repair	5	0		5	LIG1,PCNA,EXO1,RPA1,MSH2	4.74	1.8e-05
NRF2 pathway	19	15	TXNRD1,SRXN1,GCLC,GCLM,CBR3,MAFG,ABCC3,HBEGF,PDGFB,SQSTM1,SLC6A9,HMOX1,FTH1,BLVRB,SLC7A11	4	SLC39A8,GSTA2,SLC6A16,SLC39A10	4.73	1.8e-05
miR-targeted genes in muscle cell - TarBase	39	18	IFRD1,CALCOCO2,CEBPB,BET1,GFPT1,ITGA2,CPOX,TP53INP1,HMOX1,TMEM41B,LAMC2,NRP1,TNFRSF10B,TXNRD1,PDCD4,CDCP1,SLC7A11,MIR200C	21	TYMS,UHRF1,THBS1,FADS2,NXN,BACH1,GPAM,CTSC,E2F1,PLK1,GPD2,VSNL1,SLC12A2,CDK6,POLA2,KDELC2,NFIA,EHMT2,LMNB2,MIRLET7D,ACAA2	4.72	1.9e-05
Glycosaminoglycan metabolism	4	2	CHST15,SLC35D2	2	CEMIP,HS3ST1	4.61	2.5e-05
Chromatin modifying enzymes	1	0		1	WDR77	4.52	3.1e-05
Integrated Breast Cancer Pathway	20	6	MMP1,GADD45A,VEGFA,ITPKC,JUN,TFPI	14	MSH2,CDK2,BACH1,E2F1,WEE1,PLK1,BLM,CDC25A,RAD51,SMAD6,RAD54L,BARD1,XRCC3,AURKA	4.25	5.6e-05
Deubiquitination	4	2	CYLD,TNFAIP3	2	CDK1,BARD1	4.19	6.5e-05
Neddylation	1	0		1	BIRC5	4.03	9.3e-05
Circadian rythm related genes	22	13	PRKG2,JUN,SERPINE1,GFPT1,KLF9,NFIL3,JUND,UBC,BHLHE40,RELB,ARNTL,RPS27A,PPARA	9	TOP2A,DBP,TYMS,TIMELESS,EZH2,SUV39H1,SUV39H2,NR1D1,LGR4	3.96	0.000109
Apoptotic Signaling Pathway	13	10	IRF1,BIRC2,BIRC3,NFKBIA,TRAF1,BBC3,TNFRSF10B,JUN,BNIP3L,IRF7	3	TP73,BIRC5,HELLS	3.95	0.000112
Apoptosis	13	10	BIRC3,TRAF1,IRF1,BBC3,BNIP3L,BIRC2,NFKBIA,TNFRSF10B,JUN,IRF7	3	TP73,BIRC5,HELLS	3.95	0.000112
RAF/MAP kinase cascade	1	0		1	PEBP1	3.86	0.000137
Histone Modifications	11	0		11	HIST1H3J,HIST2H3C,EHMT2,HIST1H3D,EZH2,SUV39H1,HIST2H3A,SUV39H2,HIST1H3H,HIST1H3B,HIST1H4D	3.8	0.000159
Oxidative Stress	7	7	TXNRD1,GCLC,HMOX1,MGST1,MT1X,SOD2,JUNB	0		3.57	0.000269
Signaling by the B Cell Receptor (BCR)	2	2	DAPP1,FYN	0		3.52	0.000301
ATM Signaling Pathway	8	1	GADD45A	7	FANCD2,RAD51,CDC25A,CDC25C,TP73,CDK2,CDK1	3.43	0.000369
Photodynamic therapy-induced NFE2L2 (NRF2) survival signaling	6	6	GCLM,ABCC3,JUN,HMOX1,GCLC,SRXN1	0		3.41	0.000388
Iron uptake and transport	1	1	CLCN3	0		3.39	0.000406
Ion channel transport	1	1	CLCN3	0		3.23	0.000583
Interleukin-4 and 13 signaling	1	1	HMOX1	0		3.23	0.000585
Adipogenesis	15	9	DDIT3,CEBPB,TRIB3,SERPINE1,CDKN1A,IRS2,GADD45A,PPARA,LPIN2	6	WNT10B,MEF2C,RBL1,NR2F1,E2F1,BMP4	3.16	0.000692
Hepatitis C and Hepatocellular Carcinoma	9	6	IL6R,JUN,MMP1,VEGFA,CDKN1A,BIRC3	3	RRM2,BIRC5,E2F2	3.08	0.000828
Influenza Life Cycle	1	1	DNAJC3	0		3.06	0.000864
Transcriptional regulation by RUNX1	1	1	OCLN	0		3.04	0.000902
TCF dependent signaling in response to WNT	3	1	XIAP	2	RUVBL1,AXIN2	2.95	0.001128
Nucleotide Metabolism	5	0		5	PRPS2,DHFR,HPRT1,RRM1,RRM2	2.94	0.001156
VEGFA-VEGFR2 Signaling Pathway	22	15	PLAU,VEGFA,NFKBIA,HERPUD1,NRP1,EIF2AK3,ERN1,CXCL8,DNAJB9,OCLN,JUN,PLAUR,SOD2,ETS1,HBEGF	7	MYL9,PLA2G4A,ARRB2,MAP3K5,DKK1,TEAD4,MEF2C	2.91	0.001224
Hypertrophy Model	5	5	IL1A,JUND,ATF3,IFRD1,HBEGF	0		2.83	0.001485
miR-targeted genes in epithelium - TarBase	29	10	IFRD1,CALCOCO2,FADS3,CEBPB,GFPT1,HMOX1,CDCP1,NRP1,TNFRSF10B,TP53INP1	19	MRM1,NXN,TYMS,CHAF1A,UHRF1,TRIP13,SLC12A2,PLK1,CTSC,UTP15,EHMT2,BRI3BP,KDELC2,LMNB2,ACAA2,CDK6,BACH1,E2F1,AURKB	2.82	0.001509
S Phase	17	1	CDKN1A	16	CDK2,GINS2,MCM5,WEE1,DNA2,GINS1,MCM3,LIG1,GINS4,MCM2,CDC45,CDC25A,FEN1,CDCA5,MCM8,GINS3	2.8	0.001581
Integrin cell surface interactions	1	0		1	THBS1	2.73	0.001873
Trans-sulfuration and one carbon metabolism	6	2	GCLC,GCLM	4	TYMS,SHMT1,DHFR,MTHFD1	2.68	0.002092
Oncostatin M Signaling Pathway	9	8	JUND,VEGFA,OSMR,CEBPB,JUNB,MMP1,SERPINE1,NFKBIA	1	CDK2	2.62	0.002392
Intra-Golgi and retrograde Golgi-to-ER traffic	1	1	STX5	0		2.59	0.002549
C-type lectin receptors (CLRs)	1	1	RELB	0		2.59	0.002559
TNF related weak inducer of apoptosis (TWEAK) Signaling Pathway	7	7	NFKB2,BIRC2,NFKBIA,RELB,JUN,TRAF1,BIRC3	0		2.59	0.002583
Sudden Infant Death Syndrome (SIDS) Susceptibility Pathways	16	9	IL6R,BHLHE40,JUN,MAP2,SCN3B,NFKB2,VEGFA,IL1A,CEBPB	7	HES1,FOXM1,TP73,MEF2C,SLC1A3,PRKAR2B,GPD1L	2.57	0.002704
TGF-beta Receptor Signaling	8	4	SKIL,TFE3,SERPINE1,JUN	4	BMP4,TGFBR3,SMAD6,THBS1	2.56	0.002727
Cilium Assembly	2	2	IFT20,TTBK2	0		2.46	0.003485
Assembly of the primary cilium	2	2	TTBK2,IFT20	0		2.46	0.003485
Transcriptional activation by NRF2	4	3	GCLC,SLC7A11,GCLM	1	GSTA2	2.46	0.0035
Regulation of toll-like receptor signaling pathway	15	11	NFKBIA,JUN,IRAK2,TLR6,NEU1,TNFAIP3,SQSTM1,CYLD,RBCK1,NFKB2,IRF7	4	TLR1,PLK1,CTNNAL1,SMAD6	2.43	0.003713
Mitotic G1-G1/S phases	21	1	CDKN1A	20	WEE1,CDK2,CDC25A,TOP2A,MCM10,CDT1,CDK1,CDC45,PCNA,TK1,DHFR,E2F1,POLA1,CCNA2,RBL1,ORC1,MYBL2,FBXO5,RRM2,TYMS	2.43	0.003756
DNA IR-Double Strand Breaks (DSBs) and cellular response via ATM	8	0		8	RAD51,EXO1,FANCD2,E2F1,PCNA,BLM,PARP1,CDC25C	2.42	0.003822
Mesodermal Commitment Pathway	15	2	ACVR1,BHLHE40	13	PLCH1,ADAM19,ARID5B,TEAD1,SMAD6,WDHD1,HPRT1,TRERF1,DKK1,AXIN2,NCAPG2,TEAD2,BMP4	2.35	0.004421
Quercetin and Nf-kB/ AP-1 Induced Cell Apoptosis	4	4	MAFG,VEGFA,JUN,MMP1	0		2.35	0.004505
PTEN Regulation	1	1	JUN	0		2.27	0.005384
Beta-catenin independent WNT signaling	1	0		1	ARRB2	2.25	0.005581
miR-509-3p alteration of YAP1/ECM axis	4	1	SNAI2	3	TEAD1,TEAD4,TEAD2	2.25	0.005687
GPCRs, Class A Rhodopsin-like	3	0		3	RRH,OR10H2,GPR63	2.24	0.005796
Lung fibrosis	8	8	SKIL,CXCL8,CXCL2,TIMP1,PDGFB,HMOX1,CEBPB,PLAU	0		2.15	0.007001
Olfactory receptor activity	7	3	OR2A1,OR2A7,OR2A42	4	OR2T2,OR2T4,OR5D14,OR10H2	2.08	0.008381
Metabolism of carbohydrates	3	0		3	CIT,SLC25A10,RPIA	2.02	0.009577
Copper homeostasis	7	6	MT1F,MT1E,XIAP,MT1X,ADAM17,JUN	1	STEAP3	1.99	0.010303
Toll-like Receptor Signaling	5	4	NFKB2,IRF7,TLR6,RELB	1	TLR1	1.96	0.010895
Bladder Cancer	5	3	VEGFA,MMP1,CDKN1A	2	E2F1,THBS1	1.96	0.010895
Focal Adhesion	16	11	THBS3,LAMB3,FYN,LAMC2,ITGA2,BIRC2,PDGFB,LAMB2,BIRC3,JUN,LAMA3	5	THBS1,PAK6,RAC3,ITGB8,CAV1	1.91	0.012219
Synthesis of DNA	12	0		12	MCM2,MCM5,MCM3,GINS2,GINS4,GINS1,DNA2,CDC45,LIG1,MCM8,FEN1,GINS3	1.9	0.012524
Alpha 6 Beta 4 signaling pathway	5	5	LAMA3,LAMB3,LAMB2,LAMC2,IRS2	0		1.85	0.014155
Processing of Capped Intron-Containing Pre-mRNA	4	1	SRSF1	3	ALYREF,RBMX,FUS	1.81	0.015478
MAPK6/MAPK4 signaling	1	1	JUN	0		1.8	0.015712
Protein folding	1	0		1	TBCD	1.8	0.015712
Cardiac conduction	1	1	NPR2	0		1.8	0.015963
Estrogen Receptor Pathway	3	2	JUN,PPARA	1	GPAM	1.75	0.017643
Homologous recombination	3	1	POLD4	2	RAD51,RAD54B	1.75	0.017643
Host Interactions of HIV factors	2	1	FYN	1	RANBP1	1.72	0.018893
Hair Follicle Development: Cytodifferentiation (Part 3 of 3)	9	2	JUN,ADAM17	7	S100A4,KITLG,DKK1,KLK6,LHX2,KRTAP6-1,KLK7	1.72	0.019145
miR-targeted genes in leukocytes - TarBase	14	8	IFRD1,CDCP1,MIR200C,CEBPB,FADS3,TXNRD1,HMOX1,SLC7A11	6	THBS1,LMNB2,TYMS,CTSC,ACAA2,CDK6	1.71	0.019363
IL1 and megakaryocytes in obesity	4	2	TIMP1,HBEGF	2	TLR1,PLA2G7	1.7	0.019881
One carbon metabolism and related pathways	6	4	GCLC,SOD2,GCLM,DMGDH	2	SHMT1,TYMS	1.69	0.02032
Aryl Hydrocarbon Receptor Pathway	6	4	JUNB,MGST1,JUND,JUN	2	GSTA2,HES1	1.69	0.02032
TNF alpha Signaling Pathway	9	7	NFKB2,NFKBIA,JUN,TRAF1,TNFAIP3,BIRC2,BIRC3	2	PLK1,MAP3K5	1.66	0.021751
Photodynamic therapy-induced AP-1 survival signaling.	6	4	JUNB,CDKN1A,HBEGF,JUN	2	MAP3K5,CCNA2	1.65	0.022255
MAPK Signaling Pathway	14	10	GADD45A,PDGFB,SOS2,DUSP10,DUSP1,DUSP5,JUN,JUND,DDIT3,IL1A	4	ARRB2,MAP3K5,STMN1,MEF2C	1.65	0.022257
Zinc homeostasis	5	3	MT1E,MT1X,MT1F	2	SLC39A10,SLC39A8	1.65	0.022508
Activation of anterior HOX genes in hindbrain development during early embryogenesis	1	1	JUN	0		1.65	0.022522
Major pathway of rRNA processing in the nucleolus	1	1	RIOK3	0		1.65	0.022597
Signaling by NOTCH1	1	0		1	HES1	1.65	0.022597
Integration of energy metabolism	1	1	ARL2BP	0		1.64	0.022716
Respiratory electron transport, ATP synthesis by chemiosmotic coupling, and heat production by uncoupling proteins.	1	0		1	NDUFB6	1.64	0.022879
Cell surface interactions at the vascular wall	1	0		1	CAV1	1.63	0.023334
Nuclear Receptors	5	1	PPARA	4	THRA,ROR1,NR2F1,NR2F2	1.6	0.025003
H19 action Rb-E2F1 signaling and CDK-&beta;-catenin activity	3	1	TULP3	2	SOX4,E2F1	1.58	0.026287
Primary Focal Segmental Glomerulosclerosis FSGS	8	5	PLAUR,CTSL,FYN,LAMB2,CDKN1A	3	DKK1,PCNA,MKI67	1.58	0.026546
Interferon gamma signaling	2	0		2	IFI30,SUMO1	1.57	0.027192
Vitamin D Receptor Pathway	15	9	TNFAIP3,MXD1,DUSP10,PRDM1,JUNB,GADD45A,CDKN2B,S100A6,CDKN1A	6	CYP24A1,KLK6,KRTAP12-2,S100A4,CDK2,CDKN2C	1.54	0.028629
Extracellular matrix organization	1	1	SERPINE1	0		1.49	0.032236
Hedgehog 'off' state	1	1	TULP3	0		1.48	0.032746
One Carbon Metabolism	4	0		4	DHFR,MTHFD1,SHMT1,TYMS	1.48	0.033356
RANKL/RANK (Receptor activator of NFKB (ligand)) Signaling Pathway	6	6	TRAF1,NFKBIA,SQSTM1,NFKB2,RELB,JUN	0		1.47	0.033785
IL-1 signaling pathway	6	6	IL1RAP,JUN,SQSTM1,NFKBIA,IL1A,IRAK2	0		1.47	0.033785
miR-148a/miR-31/FIH1/HIF1&alpha;-Notch signaling in glioblastoma	2	1	VEGFA	1	HES1	1.45	0.035318
Fanconi Anemia Pathway	7	0		7	FANCA,UBE2T,FANCB,FANCD2,FANCI,FAAP24,FANCM	1.43	0.037013
EPH-Ephrin signaling	2	0		2	CAV1,TIAM1	1.42	0.037877
ESC Pluripotency Pathways	10	4	FGF19,PDGFB,ACVR1,JUN	6	BMP4,WNT16,FGF9,SMAD6,FZD2,WNT10B	1.42	0.038095
Deregulated CDK5 triggers multiple neurodegenerative pathways in Alzheimer's disease models	5	2	JUN,SOD2	3	LMNB1,CDC25C,CDC25A	1.4	0.040099
IL-6 signaling pathway	5	5	IL6R,JUNB,PRDM1,TIMP1,IRF1	0		1.4	0.040099
Fas Ligand (FasL) pathway and Stress induction of Heat Shock Proteins (HSP) regulation	5	2	IL1A,JUN	3	LMNB2,PARP1,LMNB1	1.4	0.040099
Mitotic Telophase/Cytokinesis	3	0		3	KIF23,KIF20A,PLK1	1.37	0.042754
Mitotic Prometaphase	1	0		1	PLK1	1.34	0.046065
Clathrin-mediated endocytosis	1	1	AAK1	0		1.34	0.046229
Signalling by NGF	1	1	SQSTM1	0		1.32	0.048244
Protein alkylation leading to liver fibrosis	6	5	IL1A,MMP1,RELB,TIMP1,NFKB2	1	PARP1	1.31	0.048605
Regulation of mRNA stability by proteins that bind AU-rich elements	1	1	ZFP36	0		1.31	0.048885
Farnesoid X Receptor Pathway	3	2	IRS2,FGF19	1	FKBP5	1.31	0.049152
Transcriptional regulation by RUNX3	2	1	CDKN1A	1	HES1	1.3	0.050505
ER to Golgi Anterograde Transport	2	2	BET1,STX5	0		1.3	0.050505

## Sheet: Wikipathways HepG2
Pathway	#Total	#Up	Up List	#Down	Down List	Significance	p-value
Retinoblastoma (RB) in Cancer	35	4	MAPK13,MSH6,CDKN1A,MYC	31	MCM6,SKP2,E2F2,MCM3,CCNA2,POLA1,SMC2,CCNE2,KIF4A,CDC25A,STMN1,CDK1,POLE2,PLK4,CDK6,CCNB1,CCNB2,TOP2A,RFC3,MCM4,PRIM1,CHEK1,PCNA,BARD1,TTK,RRM1,RRM2,DHFR,HLTF,ANLN,MIR21	22.82	0
Nuclear Receptors Meta-Pathway	53	37	CYP1A1,JUN,TGFB1,NFKB2,SERPINB2,PCK1,NAV3,SNAI2,JUNB,POLK,CPEB4,IP6K3,IL11,RGS2,BHLHE40,SRXN1,TXNRD1,PLK2,CES1,GADD45B,PRRG4,HSPA1A,BLVRB,SQSTM1,SLC7A11,HBEGF,FTH1,JUND,GCLM,GCLC,HMOX1,DNAJB1,EGR1,EPHA2,MAFG,PPARD,MYC	16	SULT2A1,GSTA2,GPAM,EHHADH,NR1H4,SPRY1,CYP3A7,ENC1,GSTA1,TGFBR3,SLC2A2,TNS4,SLC2A3,CDK1,SLC6A14,FABP1	14.96	0
Collagen biosynthesis and modifying enzymes	1	1	SERPINH1	0		11.53	0
G1 to S cell cycle control	20	5	CDKN1A,GADD45A,CDKN2B,MYC,CREB3	15	E2F2,CDK6,RBL1,CCNE2,POLE2,CDC25A,MCM6,MCM3,POLA2,MCM4,PCNA,PRIM1,CDKN2C,CCNB1,CDK1	10.58	0
GPCR ligand binding	2	2	C5AR1,CD55	0		10.1	0
TGF-beta Signaling Pathway	25	19	SMURF1,HGS,TGFB1,MYC,KLF10,CDKN2B,JUNB,ATF3,SIK1,ETS1,BCAR1,CDKN1A,JUND,JUN,KLF11,KLF6,SKP1,ITGA2,FOSB	6	CCNB2,PIK3R1,CDK1,RBL1,TGFBR3,MAP2K6	8.49	0
Generic Transcription Pathway	1	1	MED10	0		8.34	0
Cell Cycle	21	2	HDAC5,TGFB1	19	BUB1B,CCNA2,BUB1,PCNA,CDK6,CCNB2,CDC6,CDK1,SKP2,CCNB1,ESPL1,RBL1,MCM4,E2F2,MCM6,CCNE2,MCM3,MCM8,MCM10	7.93	0
Photodynamic therapy-induced unfolded protein response	11	9	ATF6,DNAJB9,ERN1,ATF3,DDIT3,BBC3,TRIB3,ASNS,PPP1R15A	2	ERP27,SULT1E1	7.85	0
O-linked glycosylation	2	1	GCNT3	1	ST6GAL1	7.17	0
NRF2 pathway	23	18	BLVRB,PPARD,DNAJB1,SQSTM1,EGR1,EPHA2,HMOX1,MAFG,HBEGF,HSPA1A,FTH1,GCLC,SLC7A11,SRXN1,TGFB1,TXNRD1,CES1,GCLM	5	GSTA1,SLC2A2,SLC2A3,SLC6A14,GSTA2	6.69	0
DNA Replication	12	1	UBC	11	PRIM1,MCM3,POLE2,CDC6,RFC3,GMNN,MCM6,POLA2,MCM4,MCM10,PCNA	6.52	0
DNA Damage Response	15	6	PMAIP1,GADD45A,GADD45B,CDKN1A,BBC3,SFN	9	CCNB1,FANCD2,CDK6,CDC25A,CHEK1,CCNE2,CCNB2,BRCA1,RAD51	6.38	0
Glucocorticoid Receptor Pathway	15	11	JUN,BHLHE40,NAV3,PLK2,NFKB2,IL11,RGS2,SNAI2,PRRG4,GADD45B,CPEB4	4	TNS4,ENC1,SPRY1,TGFBR3	6.12	1e-06
VEGFA-VEGFR2 Signaling Pathway	30	25	PAK1,BCAR1,NCF2,HDAC5,FLNB,HSPB1,ERN1,DNAJB9,ATF6,HERPUD1,JAG1,HGS,RND1,OCLN,EGR1,PLAUR,SOD2,ETS1,HBEGF,HSPA1A,SHC2,NOS3,GRB10,JUN,CXCL8	5	MAP2K6,PIK3R1,TXNIP,DKK1,FGG	6.07	1e-06
Adipogenesis	20	16	PPARD,DDIT3,CEBPB,GADD45B,MEF2D,CDKN1A,DVL1,GADD45A,FRZB,KLF5,TRIB3,KLF6,PCK1,LIF,TGFB1,SERPINE1	4	MIXL1,BMP4,PRLR,RBL1	5.54	3e-06
Metallothioneins bind metals	8	8	MT1E,MT1B,MT1A,MT1G,MT1F,MT1M,MT1H,MT1X	0		5.41	4e-06
Gastric Cancer Network 2	9	1	MYC	8	UBE2T,DSCC1,FANCI,SNURF,RFC3,LBR,TOP2A,ATAD2	4.97	1.1e-05
miRNA Regulation of DNA Damage Response	16	6	GADD45A,SFN,CDKN1A,PMAIP1,BBC3,GADD45B	10	CCNE2,FANCD2,CDK1,CDC25A,CCNB1,BRCA1,RAD51,CCNB2,CDK6,CHEK1	4.94	1.2e-05
MAPK Signaling Pathway	22	16	DUSP5,GADD45A,DUSP10,IKBKG,MYC,JUN,HSPA1A,JUND,PAK1,MAPK13,DDIT3,HSPB1,TGFB1,NR4A1,MAP3K14,DUSP1	6	MAP2K6,RPS6KA3,STMN1,ARRB1,CASP6,CASP2	4.88	1.3e-05
Fc epsilon receptor (FCERI) signaling	2	2	GAB2,JUN	0		4.75	1.8e-05
Signaling by the B Cell Receptor (BCR)	1	0		1	PIK3AP1	4.69	2e-05
Deubiquitination	4	1	CYLD	3	USP2,CDK1,BARD1	4.48	3.3e-05
Immunoregulatory interactions between a Lymphoid and a non-Lymphoid cell	3	2	OSCAR,PVR	1	CXADR	4.3	5e-05
Histone Modifications	12	2	EZH1,HIST1H4H	10	HIST1H3J,HIST2H3C,HIST1H4J,HIST1H4K,SUV39H2,HIST1H4D,HIST1H3F,HIST1H3B,HIST1H3D,HIST2H3A	4.26	5.5e-05
Photodynamic therapy-induced NFE2L2 (NRF2) survival signaling	7	7	JUN,HMOX1,SRXN1,GCLC,GCLM,MAPK13,CES1	0		4.23	5.9e-05
RAF/MAP kinase cascade	1	1	PEA15	0		4.21	6.2e-05
Fcgamma receptor (FCGR) dependent phagocytosis	1	1	PAK1	0		4.19	6.5e-05
Circadian rythm related genes	23	16	EGR1,JUN,KLF9,PER1,JUND,KLF10,CLDN4,SKP1,NOCT,SERPINE1,RPS27A,SIK1,CSNK1E,NR1D2,UBC,BHLHE40	7	MTTP,SUV39H2,USP2,NR1D1,TOP2A,PHLPP1,LGR4	4.07	8.5e-05
Processing of Capped Intron-Containing Pre-mRNA	1	1	SRSF1	0		4.02	9.5e-05
Integrated Breast Cancer Pathway	20	10	PAK1,JUN,MSH6,BACH1,RASGRP3,RRAS,MYC,GADD45A,ITPKC,PLK3	10	BRCA1,BLM,BMPR1A,MSH2,BRCA2,BARD1,AURKA,CDC25A,RAD51,MIR21	3.94	0.000115
DNA IR-damage and cellular response via ATR	14	0		14	RAD51,MSH2,FANCI,CLSPN,PCNA,BRCA1,BLM,FANCD2,BRCA2,BRIP1,EXO1,BARD1,RMI1,FEN1	3.94	0.000116
Olfactory receptor activity	4	2	OR5M1,OR52N1	2	OR2T2,OR13D1	3.9	0.000126
Apoptosis-related network due to altered Notch3 in ovarian cancer	10	8	CDKN1A,SQSTM1,HSPB1,ETS1,IER3,ERN1,GCLC,JUND	2	HELLS,VAV3	3.84	0.000145
EGFR1 Signaling Pathway	20	15	GRB10,PLEC,PAK1,JUND,ZPR1,BCAR1,JUN,MAP3K14,ARAF,ELF3,MYC,CEBPB,KLF11,TNIP1,DUSP1	5	PIK3R1,VAV3,PIK3C2B,PLD1,RPS6KA3	3.8	0.000159
Zinc homeostasis	8	8	MT1E,MT1A,MT1H,MT1G,MT1X,MT1B,MT1M,MT1F	0		3.6	0.00025
Iron uptake and transport	1	1	CLCN3	0		3.54	0.00029
Gastric Cancer Network 1	7	0		7	KIF15,TOP2A,MCM4,KIF20B,AURKA,TPX2,CENPF	3.53	0.000296
Oxidative Stress	7	7	HMOX1,TXNRD1,GCLC,MT1X,CYP1A1,JUNB,SOD2	0		3.43	0.00037
Transcriptional regulation by RUNX1	1	1	OCLN	0		3.4	0.000399
Ion channel transport	1	1	CLCN3	0		3.4	0.000402
Interleukin-4 and 13 signaling	1	1	HMOX1	0		3.39	0.00041
Oxidative Damage	8	5	MAPK13,C5AR1,CDKN1A,GADD45A,BAK1	3	PCNA,C1S,C5	3.36	0.00044
Photodynamic therapy-induced AP-1 survival signaling.	9	6	JUNB,MAPK13,HBEGF,CDKN1A,BAK1,JUN	3	TNFSF10,MAP2K6,CCNA2	3.35	0.000447
Mismatch repair	4	1	MSH6	3	EXO1,PCNA,MSH2	3.31	0.000489
Signaling Pathways in Glioblastoma	12	4	ARAF,CDKN2B,CDKN1A,MSH6	8	MIR21,PIK3C2B,PIK3R1,CDKN2C,MAP2K6,BRCA1,BRCA2,CDK6	3.3	0.000503
TCF dependent signaling in response to WNT	3	3	CSNK1E,DVL1,MYC	0		3.25	0.000559
EGF/EGFR Signaling Pathway	18	10	JUND,GAB2,HGS,MEF2D,PAK1,NOS3,FOSB,JUN,GRB10,BCAR1	8	VAV3,PIK3C2B,PLD1,STMN1,RPS6KA3,AURKA,PCNA,PIK3R1	3.24	0.000574
Vitamin D Receptor Pathway	20	17	MXD1,TREM1,SEMA3B,DUSP10,JUNB,CYP1A1,CDC34,TGFB1,CYP2S1,CDKN1A,SULT1C2,IGFBP1,BMP6,CDKN2B,PPARD,GADD45A,MYC	3	KNG1,CDKN2C,SULT2A1	3.23	0.000585
Influenza Life Cycle	1	1	HSPA1A	0		3.21	0.000618
Apoptotic Signaling Pathway	12	7	PMAIP1,MIR29A,BBC3,BAK1,IKBKG,MYC,JUN	5	CASP2,PIK3R1,TNFSF10,CASP6,HELLS	3.16	0.000695
Apoptosis	12	7	PMAIP1,BAK1,MIR29A,BBC3,IKBKG,MYC,JUN	5	CASP2,CASP6,PIK3R1,TNFSF10,HELLS	3.16	0.000695
Mesodermal Commitment Pathway	17	6	SNAI1,FOXC1,KLF5,BHLHE40,C9orf72,ACVR1	11	C2orf44,DKK1,BMP4,NCAPG2,MIXL1,BMPR1A,HMGA2,VAV3,FZD4,WDHD1,TET1	3.06	0.000867
Copper homeostasis	9	9	MT1E,MT1B,MT1A,MT1H,MT1G,MT1F,MT1X,PRNP,JUN	0		3.04	0.000921
DNA Damage Response (only ATM dependent)	15	13	CDKN1A,BBC3,NFKB2,DVL1,SOD2,JUN,BAK1,PMAIP1,TGFB1,FOSL1,MYC,LDLR,WNT11	2	PIK3C2B,PIK3R1	2.96	0.00109
Hepatitis C and Hepatocellular Carcinoma	9	6	FRZB,IL6R,CDKN1A,TGFB1,MYC,JUN	3	E2F2,BRCA1,RRM2	2.92	0.001199
Gastrin-CREB signalling pathway via PKC and MAPK	1	1	MMP3	0		2.9	0.001249
Nucleotide Metabolism	5	1	MTHFD2	4	RRM1,DHFR,PRPS2,RRM2	2.84	0.001462
Corticotropin-releasing hormone signaling pathway	12	9	NOS3,JUNB,FOSB,FOSL1,FOSL2,CACNA1H,NR4A1,JUN,JUND	3	ADRBK2,ARRB1,SULT2A1	2.82	0.001524
Differentiation Pathway	8	5	TGFB1,FGF2,IL6R,IL11,PDGFA	3	DKK1,BMP4,EPO	2.81	0.001552
One carbon metabolism and related pathways	8	4	CTH,SOD2,GCLM,GCLC	4	MAT1A,PLD1,CDO1,PCYT1B	2.75	0.00178
Aryl Hydrocarbon Receptor Pathway	8	7	TGFB1,JUNB,JUN,JUND,SERPINB2,CYP1A1,POLK	1	GSTA2	2.75	0.00178
Hypertrophy Model	5	5	JUND,IFRD1,CYR61,ATF3,HBEGF	0		2.73	0.001875
Imatinib and Chronic Myeloid Leukemia	5	4	MYC,PIM1,GADD45A,GAB2	1	SKP2	2.63	0.002368
B Cell Receptor Signaling Pathway	12	8	IKBKG,MEF2D,ETS1,BCAR1,RASGRP3,MYC,GAB2,JUN	4	PIK3AP1,GTF2I,MAP2K6,PIK3R1	2.63	0.002369
Estrogen Receptor Pathway	4	3	JUN,PCK1,CYP1A1	1	GPAM	2.62	0.002387
Signaling by FGFR2	1	0		1	PIK3R1	2.6	0.002523
Host Interactions of HIV factors	1	1	SKP1	0		2.59	0.002549
Senescence and Autophagy in Cancer	13	10	SERPINB2,SQSTM1,SERPINE1,MAP1LC3B,CDKN1A,TGFB1,ULK1,IL6R,JUN,GABARAPL1	3	MAP2K6,PCNA,CDK6	2.56	0.002724
Trans-sulfuration and one carbon metabolism	6	4	CTH,MTHFD2,GCLC,GCLM	2	DHFR,MAT1A	2.56	0.002725
Cannabinoid receptor signaling	4	3	CYP1A1,DAGLB,ADCY7	1	NAPEPLD	2.49	0.003219
TP53 Network	6	5	PMAIP1,BBC3,MYC,GADD45A,CDKN1A	1	TNFSF10	2.49	0.003224
Oncostatin M Signaling Pathway	9	8	JUNB,CEBPB,EGR1,CYR61,LDLR,SERPINE1,MMP3,JUND	1	PIK3R1	2.47	0.003398
RANKL/RANK (Receptor activator of NFKB (ligand)) Signaling Pathway	8	6	GAB2,SQSTM1,IKBKG,JUN,NFKB2,MAP3K14	2	PIK3R1,MAP2K6	2.42	0.003759
IL-1 signaling pathway	8	5	SQSTM1,IRAK2,MAP3K14,IKBKG,JUN	3	MAP2K6,IL1RAP,PIK3R1	2.42	0.003759
Beta-catenin independent WNT signaling	1	0		1	FZD4	2.41	0.003899
Transcriptional activation by NRF2	4	3	GCLM,GCLC,SLC7A11	1	GSTA2	2.37	0.004229
Fatty Acid Omega Oxidation	4	2	CYP1A1,ALDH2	2	ADH4,ADH6	2.37	0.004229
Fluoropyrimidine Activity	6	3	UPP1,CES1,CDA	3	RRM1,RRM2,DHFR	2.35	0.004421
Mitotic Metaphase and Anaphase	2	0		2	ESPL1,FBXO5	2.32	0.004801
HIV Life Cycle	2	1	ELL	1	FEN1	2.31	0.00494
Complement cascade	4	2	CD55,C5AR1	2	C5,CFI	2.3	0.005065
DNA IR-Double Strand Breaks (DSBs) and cellular response via ATM	8	1	BAK1	7	EXO1,BRCA2,PCNA,BRCA1,BLM,RAD51,FANCD2	2.28	0.005237
Quercetin and Nf-kB/ AP-1 Induced Cell Apoptosis	4	3	JUN,MAFG,MAFK	1	NOS1	2.26	0.005433
Preimplantation Embryo	8	7	EGR1,ZFP36,FOXQ1,DDIT3,MXD1,FOSB,AQP3	1	MYBL1	2.24	0.005816
Exercise-induced Circadian Regulation	7	6	PER1,HERPUD1,NR1D2,KLF9,HIST1H2BN,CEBPB	1	PPP1R3C	2.19	0.00647
Pyrimidine metabolism	10	3	CDA,UPP1,POLR3D	7	PRIM1,POLA1,RRM2,POLA2,POLR3B,RRM1,POLE2	2.18	0.006614
Photodynamic therapy-induced HIF-1 survival signaling	6	4	SERPINE1,PMAIP1,IGFBP1,BAK1	2	SLC2A3,EPO	2.17	0.006789
Myometrial Relaxation and Contraction Pathways	15	11	ACTA1,ATF3,IGFBP1,ITPR3,SFN,GNG5,CREB3,RGS2,NOS3,JUN,ADCY7	4	NOS1,ITPR2,ADCY9,ARRB1	2.16	0.006909
Neural Crest Differentiation	11	8	SNAI1,SNAI2,NFKB2,DVL1,FGF2,ETS1,MYC,HDAC5	3	SOX5,BMP4,GJB1	2.13	0.007378
Nucleotide Excision Repair	1	1	ELL	0		2.12	0.007604
Nuclear Receptors	6	5	NR1D2,PPARD,NR1H2,NR4A1,NR2C2	1	NR2F2	2.11	0.00775
Metapathway biotransformation	17	6	CYP1A1,SULT1C2,CYP2S1,CYP4F3,NAT9,CYP4F11	11	SULT2A1,GSTA1,SULT1E1,CYP3A7,UGT2A3,CYP3A43,NAT2,AKR1D1,GSTA2,CHST9,HS3ST3B1	2.08	0.008299
Endoderm Differentiation	14	3	PTHLH,DUSP5,TGFB1	11	RFX7,HHEX,TET1,PRDM14,BMPR1A,WDHD1,ONECUT1,MIXL1,DKK1,NCAPG2,VAV3	2.05	0.008871
Intra-Golgi and retrograde Golgi-to-ER traffic	2	2	STX5,BNIP1	0		2.02	0.00957
C-type lectin receptors (CLRs)	2	2	MAP3K14,CARD9	0		2.02	0.009629
Hair Follicle Development: Cytodifferentiation (Part 3 of 3)	10	5	JUN,FOXQ1,BMP6,FOSB,DLX3	5	PROM1,LGR5,DKK1,BMPR1A,DKK4	2.01	0.009757
Cardiac conduction	1	0		1	NOS1	1.96	0.010973
ATM Signaling Pathway	6	1	GADD45A	5	CDC25A,CDK1,RAD51,BRCA1,FANCD2	1.95	0.01122
ER to Golgi Anterograde Transport	1	1	STX5	0		1.95	0.011327
Wnt Signaling Pathway	8	7	WNT11,LDLR,FOSL1,DVL1,JUN,CSNK1E,MYC	1	FZD4	1.95	0.011338
GPCRs, Class A Rhodopsin-like	4	4	NTSR1,HTR1D,F2RL1,LTB4R	0		1.94	0.011387
Cell Cycle Checkpoints	6	1	CDKN1A	5	CDC25A,MAD2L1,CHEK1,CLSPN,BUB1B	1.94	0.011419
ESC Pluripotency Pathways	12	8	JUN,FGF2,LIF,PDGFA,WNT11,DVL1,ARAF,ACVR1	4	BMPR1A,MAP2K6,BMP4,FZD4	1.93	0.011815
Spinal Cord Injury	12	8	ZFP36,LTB4R,TGFB1,MYC,NR4A1,EGR1,CXCL8,GADD45A	4	NOS1,CDK1,C5,SEMA6A	1.91	0.012172
Focal Adhesion-PI3K-Akt-mTOR-signaling pathway	24	16	NOS3,ULK1,DDIT4,LAMB3,CREB3,ITGAX,PFKFB3,CREB5,ITGA2,IL6R,FGF2,PDGFA,EPHA2,GNG5,IKBKG,CDKN1A	8	EPO,PRLR,PIK3R1,NOS1,PHLPP1,SLC2A3,SLC2A2,PIK3C2B	1.91	0.012382
PPAR signaling pathway	8	4	PPARD,ACSL4,ACSL5,PCK1	4	SLC27A2,FABP1,EHHADH,FADS2	1.87	0.013458
TGF-beta Receptor Signaling	7	5	TFE3,LIF,JUN,SERPINE1,TGFB1	2	BMP4,TGFBR3	1.87	0.013478
Fas Ligand (FasL) pathway and Stress induction of Heat Shock Proteins (HSP) regulation	6	4	PAK1,HSPB1,JUN,ACTA1	2	LMNB1,CASP6	1.85	0.014067
ErbB Signaling Pathway	7	6	MYC,ARAF,AREG,JUN,EREG,HBEGF	1	MIR21	1.83	0.014802
ATF4 activates genes	5	5	ATF3,HERPUD1,ASNS,DDIT3,IGFBP1	0		1.81	0.015356
Signaling by FGFR1	1	0		1	PIK3R1	1.81	0.015579
Oxidative Stress Induced Senescence	1	1	JUN	0		1.8	0.015711
RNA Polymerase II Transcription	1	1	ELL	0		1.8	0.015825
Rac1/Pak1/p38/MMP-2 pathway	8	4	MYC,PAK1,IKBKG,MAPK13	4	STMN1,MSH2,RAD51,NOS1	1.8	0.015854
MFAP5-mediated ovarian cancer cell motility and invasiveness	3	3	JUN,ITPR3,CREB5	0		1.79	0.01616
Mitotic Prophase	1	0		1	MASTL	1.79	0.016378
PTEN Regulation	2	2	EGR1,JUN	0		1.72	0.019104
Focal Adhesion-PI3K-Akt-mTOR-signaling pathway	23	15	ITGA2,LAMB3,EPHA2,CREB5,DDIT4,GNG5,NOS3,IL6R,ULK1,FGF2,PDGFA,CREB3,IKBKG,PFKFB3,CDKN1A	8	PRLR,EPO,NOS1,PHLPP1,PIK3R1,PIK3C2B,SLC2A3,SLC2A2	1.72	0.019182
Kit receptor signaling pathway	7	5	SNAI1,GAB2,JUNB,SNAI2,GRB10	2	RPS6KA3,PIK3R1	1.71	0.019326
p38 MAPK Signaling Pathway	5	4	DDIT3,HSPB1,MEF2D,MYC	1	MAP2K6	1.71	0.019663
Homologous recombination	3	0		3	BRCA2,RAD54B,RAD51	1.69	0.020292
Complement and Coagulation Cascades	7	2	SERPINE1,PLAUR	5	C1S,PROS1,CFI,CPB2,KNG1	1.68	0.021027
L1CAM interactions	1	1	PAK1	0		1.65	0.022387
Hedgehog 'off' state	1	1	TULP3	0		1.65	0.022478
Notch Signaling Pathway	7	5	JAG1,CDKN1A,HEY1,SKP1,MYC	2	MAML2,PIK3R1	1.64	0.02283
Dengue-2 Interactions with Complement and Coagulation Cascades	7	2	SERPINE1,PLAUR	5	CFI,C1S,CPB2,KNG1,PROS1	1.64	0.02283
Triacylglyceride Synthesis	4	0		4	LIPC,MOGAT1,GPAM,MOGAT2	1.63	0.023621
PIP3 activates AKT signaling	2	2	NR4A1,IER3	0		1.58	0.026234
Integrin-mediated Cell Adhesion	10	7	ARAF,ITGAX,CAPN5,BCAR1,PAK1,ITGA2,TNS1	3	PAK6,MAP2K6,VAV3	1.56	0.027342
SCFA and skeletal muscle substrate metabolism	2	2	PYY,PPARD	0		1.54	0.028678
Oxidation by Cytochrome P450	7	4	CYP4F11,CYP4F3,CYP1A1,CYP2S1	3	CYP3A43,CYP3A7,CYB5B	1.54	0.02887
Lung fibrosis	7	7	FGF2,HMOX1,CXCL8,TIMP1,TGFB1,PDGFA,CEBPB	0		1.54	0.02887
H19 action Rb-E2F1 signaling and CDK-&beta;-catenin activity	3	3	PMAIP1,JAG1,TULP3	0		1.52	0.030127
Apoptosis Modulation and Signaling	5	3	BAK1,HSPA1A,PEA15	2	CASP6,CASP2	1.52	0.030127
PPAR Alpha Pathway	4	1	MYC	3	FABP1,CDK1,EHHADH	1.51	0.030893
Clathrin-mediated endocytosis	1	1	AAK1	0		1.49	0.03199
Signaling by FGFR3	1	0		1	PIK3R1	1.49	0.032529
Human Thyroid Stimulating Hormone (TSH) signaling pathway	7	4	JUN,MYC,EGR1,GNA13	3	PLD1,PIK3R1,MAP2K6	1.48	0.033447
Extracellular matrix organization	1	1	SERPINE1	0		1.47	0.034119
Interactome of polycomb repressive complex 2 (PRC2)	3	3	MORC3,ELL,EZH1	0		1.45	0.035826
Hair Follicle Development: Induction (Part 1 of 3)	6	3	IKBKG,MYC,DVL1	3	DKK4,BMPR1A,BMP4	1.44	0.035911
Major pathway of rRNA processing in the nucleolus and cytosol	3	3	CSNK1E,RIOK3,BOP1	0		1.42	0.038292
Association Between Physico-Chemical Features and Toxicity Associated Pathways	7	5	ACTA1,DVL1,MYC,JUN,WNT11	2	NOS1,FZD4	1.41	0.038483
mRNA, protein, and metabolite inducation pathway by cyclosporin A	2	2	SLC7A11,SLC3A2	0		1.41	0.038924
T-Cell antigen Receptor (TCR) Signaling Pathway	9	7	GAB2,PAK1,MAP3K14,IKBKG,TGFB1,TNFRSF9,JUN	2	PIK3R1,VAV3	1.4	0.039856
ACE Inhibitor Pathway	3	2	NOS3,TGFB1	1	KNG1	1.38	0.042036
Mitochondrial LC-Fatty Acid Beta-Oxidation	3	2	ACSL4,ACADVL	1	EHHADH	1.38	0.042036
Amino Acid metabolism	9	5	GCLM,PCK1,ASNS,ARG2,CTH	4	ACSS1,LARS2,EHHADH,ADH4	1.37	0.042277
Ectoderm Differentiation	12	6	CCDC130,RIT1,SMURF1,PPARD,PIM1,MYC	6	ELOVL2,FZD4,BMPR1A,GREB1,BMP4,NR2F2	1.37	0.042716
MAPK Cascade	4	3	ARAF,JUN,RRAS	1	MAP2K6	1.36	0.044013
Canonical and Non-canonical Notch signaling	4	3	JAG1,RRAS,HEY1	1	MAML2	1.36	0.044013
Costimulation by the CD28 family	1	1	MAP3K14	0		1.34	0.045752
Phase II - Conjugation of compounds	1	0		1	NAT2	1.34	0.046065
RIG-I/MDA5 mediated induction of IFN-alpha/beta pathways	1	1	CYLD	0		1.34	0.046065
Regulation of TP53 Activity through Phosphorylation	1	1	PLK3	0		1.33	0.046355
GPCRs, Other	1	1	NTSR1	0		1.33	0.046355
DDX58/IFIH1-mediated induction of interferon-alpha/beta	1	1	CYLD	0		1.33	0.046733
Fatty acid, triacylglycerol, and ketone body metabolism	2	1	OLAH	1	CIT	1.33	0.046733
NGF signalling via TRKA from the plasma membrane	1	1	DNAL4	0		1.32	0.047755
Deregulated CDK5 triggers multiple neurodegenerative pathways in Alzheimer's disease models	5	3	GOLGA2,JUN,SOD2	2	CDC25A,LMNB1	1.31	0.048431
Estrogen metabolism	3	1	CYP1A1	2	SULT1E1,GSTA1	1.31	0.048747
Sulfation Biotransformation Reaction	3	1	SULT1C2	2	SULT2A1,SULT1E1	1.31	0.048747
Phase I biotransformations, non P450	2	1	CES1	1	PON1	1.3	0.050322
