# Supplementary material for: Microarray gene expression profiling in colorectal (HCT116) and hepatocellular (HepG2) carcinoma cell lines treated with Melicope ptelefolia leaf extract reveals transcriptome profiles exhibiting anticancer activity
Source: PeerJ. 2018 Jul 18;6:e5203. doi: 10.7717/peerj.5203 (PMC6054789; doi:10.7717/peerj.5203)
Supplement: Data S2 [file peerj-06-5203-s002.xlsx]

## Sheet: Network in HCT116
© 2000-2017 QIAGEN. All rights reserved.
ID	Analysis	Molecules in Network	Score	Focus Molecules	Top Diseases and Functions
1	HCT116-MPHX -FC2.0	APC (complex),ASF1B,AURKA,AURKB,BARD1,BBC3,BLM,BMP4,BRIP1,BUB1B,Cbp/p300,CCNA2,CDC7,CDC20,CDC45,CDCA2,CDCA4,Cdk,CDK6,CDK4/6,CDKN2B,CDKN2C,CDT1,CENPE,CHAF1A,CHEK1,CIT,CLSPN,CTSL,Cyclin B,Cyclin D,DBF4,DHFR,DKK1,DLGAP5,DNA2,DTL,DUSP10,E2f,E2F1,E2F2,E2F8,ECT2,FAAP24,FANCA,FANCB,FANCD2,FANCI,FANCM,FBXO5,Gamma tubulin,Gcn5l,GINS4,GMNN,HBE1,HES1,HIST1H2AB,Histone H1,Histone h3,Histone h4,HMMR,HPSE,I ka…	124	124	Cell Cycle, Cellular Assembly and Organization, DNA Replication, Recombination, and Repair
2	HCT116-MPHX -FC2.0	ABCC3,ABTB1,Actin,ADGRG1,AREG,ARID5B,ATXN1,BACH1,BCOR,BHLHE40,BNIP3L,c-Src,CA2,calpain,CAPN3,CAV1,CDA,CDCA7,CDCP1,CLN6,Collagen Alpha1,CSRNP1,Ctbp,CTBS,CYP2R1,DDIT4,DHRS3,DNAJB9,DNAJC10,DPYSL2,EHMT2,EIF2AK3,ELL2,ENC1,ERLEC1,ERN1,FKBP5,FLNC,FSH,FTH1,FUS,FZD2,GABARAPL1,GCLC,GCLM,GLRX,GPRC5B,Growth hormone,HBP1,hemoglobin,HERPUD1,HIST1H2BL,HLA-B,Hsp70,Hsp90,HYOU1,IFIT3,IFITM2,Immunoglobulin,IRS2,ISG…	114	119	Cellular Compromise, Cellular Function and Maintenance, Cancer
3	HCT116-MPHX -FC2.0	26s Proteasome,ADAM17,Akt,Ap1,ATF3,BCR (complex),BEX2,BIRC2,BIRC3,BIRC5,CALCOCO2,caspase,CCL20,CCNB1,CCNB2,CD3,CD274,CDC25A,CDC25C,CDK1,CDK2,CDKN1A,CEBPB,Cg,Collagen type II,Creb,CREB3,CXCL1,CXCL2,CXCL3,CXCL8,Cyclin A,Cyclin E,CYLD,DDIT3,DUSP1,ERAP1,ERK,ERK1/2,estrogen receptor,ETS1,EZH2,Fcer1,Focal adhesion kinase,FOXM1,GADD45A,GDF15,Gm-csf,Gsk3,HBEGF,HMOX1,HPF1,Hsp27,IFN Beta,IgG,Igm,IKK (compl…	73	94	Cell Death and Survival, Inflammatory Response, Cellular Development
4	HCT116-MPHX -FC2.0	ANP32A,AR,ARHGEF26,ASIC1,ASPM,ATF3,AURKB,BARD1,BLM,BRCA1,C19orf33,C1orf112,CASP2,CBX5,CCDC77,CCNA2,CCNB1,CCND1,CD24,CD68,CDCA3,CDCA8,CDK4,CDKN1A,CENPI,CHEK2,CHIC2,CHMP1B,CKAP2L,CLDN7,CREB1,CYB5B,DENND5B,DUSP8,E2F4,ELAVL1,EME1,ERBB2,ERCC6L,ESPL1,ESR1,EXO1,FAM111B,FAM114A1,FAM72C/FAM72D,FLNA,FLVCR1,FOXM1,FOXO1,GINS1,GPSM2,GTSE1,HIST1H2AI,HIST1H2AJ,HIST1H2AM,HIST1H2BM,HIST1H3J,HJURP,HNF1A,IL1B,INCEN…	66	84	Cell Cycle, DNA Replication, Recombination, and Repair, Cell Death and Survival
5	HCT116-MPHX -FC2.0	ABLIM3,ACSL5,ACTN4,ADAM17,ADAM19,ADIPOQ,AFAP1L2,AHNAK2,AKR1B10,AKT1,ARMCX3,ASF1B,ASL,ATIC,AXL,BACE1,BECN1,BUB1,CCNB2,CCNE2,CD3EAP,CDCA4,CDCA5,CDCA7,CDKN2C,CEBPD,CELSR1,CENPE,CHAF1B,CKS1B,CLDN5,CLU,CTPS1,CTSL,CXCL8,DIAPH3,DPYSL2,DPYSL3,E2F2,E2F4,ERBB2,ESRRA,FBXL20,GART,GINS1,GINS2,GINS3,GOT1,GSK3B,HIF1A,HMGB1,IL15,IL18RAP,IL31RA,INSIG2,Interferon alpha,IRAK1,ITGB2,KCNE1,KIAA1217,KRT81,KRTAP1-5,KRT…	57	83	Cancer, Organismal Injury and Abnormalities, Respiratory Disease
6	HCT116-MPHX -FC2.0	AAK1,ADORA2B,ARFGAP3,CAMK2G,CD44,CDH5,CDRT1,CELSR1,CEMIP,CHAC1,CHD2,CHD3,Ck2,CLDN7,CLIP4,CLTC,CRIP1,CST5,CTHRC1,CTLA4,CTNNAL1,CTNNB1,CXCL8,CYB5A,DKK1,DLGAP5,DRAP1,DTNB,EDC4,EIF4EBP1,EIF5B,ERO1B,F3,FADS3,FAR2,FCER1G,FCGR1A,FHL1,FZD6,GEMIN2,GEMIN4,GEMIN5,GEMIN6,GEMIN7,GPAT3,HAS3,HIST1H1C,HIST1H2AD,HIST1H2BH,HIST1H3B,HIVEP2,HMMR,HNRNPA2B1,HPRT1,HRG,HTRA1,ICOS,ID3,IER5L,IFNG,IL32,IL12 (family),KDM5B,…	57	83	Cancer, Organismal Injury and Abnormalities, Inflammatory Response
7	HCT116-MPHX -FC2.0	AGO2,ANK1,ARPC1B,ATAD5,ATP5G3,BMX,BUB1,CAMLG,CASP1,CD69,CDC7,CDKN3,Cebp,CENPF,CEP55,CHMP4C,CKAP2,CPOX,CUL7,CUL9,DAPK1,DBP,DDX11,DHODH,DRAM1,DUOX2,DUT,E2f,ELF4,FBXO42,FEN1,FOXL2,GBP1,GLMN,GLTSCR2,GMNN,GOLT1B,HMGN3,HMOX1,HS3ST1,IL32,ING4,KAT6A,KIF23,KLK10,KRT14,LAMA3,LIG1,LRRC37A3 (includes others),MAP2K2,MCM2,MCM5,MCM10,MEFV,MELK,MIF,mir-154,mir-378,mir-642,miR-103-3p (and other miRNAs w/seed GCAG…	56	82	Cell Death and Survival, Cancer, Organismal Injury and Abnormalities
8	HCT116-MPHX -FC2.0	14-3-3,ACAA2,ACACA,ACTN4,ACVR1,ACVRL1,ADCY,ADGRF1,AGPAT5,AIFM1,Alpha catenin,Alpha tubulin,APOD,ARC,ARG2,ARHGAP31,ARRB2,ATP23,AXIN2,BMPR2,BZW2,CD69,CDH5,CDH24,CEBPD,CEBPG,CHRNA5,CK1,CKB,CKMT1A/CKMT1B,Cofilin,COL8A1,COLGALT1,CORO2B,Cpla2,CTDSPL,CYP24A1,DCTPP1,DDIT3,DIXDC1,DNAJC3,DSCC1,EDEM1,EGLN,EPAS1,ERG,ETV1,F2RL1,FBXO32,FGF9,FH,FJX1,FOSL2,FYN,GATA3,GDF2,GEN1,GPR63,HAMP,Hdac,HELLS,IFRD1,IL17RB,I…	56	82	Organismal Survival, Embryonic Development, Organismal Development
9	HCT116-MPHX -FC2.0	ABCB7,ACO1,ACTN4,ALDH1B1,ANKRD30BP2,ANXA9,AR,ARRDC3,ARRDC4,ATG7,BET1,BMP7,BRD4,C5,Calcineurin protein(s),CCNT1,CCRL2,CD14,CD74,CENPX,CHRFAM7A,CLGN,COPA,CPEB2,CSTF2,CTSH,CXCL3,CXCL8,DCTPP1,DGKA,ECSIT,EHF,F3,FANCA,Fcer1,Ferritin,FFAR2,Fibrinogen,FOSL2,GPR68,HAS1,Hat,HFE,HKDC1,HSF1,ICAM1,IDO1,IFI30,IFN Beta,IKBKE,IL11,IL32,IL33,IL1B,IL1R1,IL20RB,IL23A,IL36B,IRAK1,IRAK4,IRF1,IRF7,ITGAM,ITGAX,ITGB2,IT…	35	64	Cellular Function and Maintenance, Cell-To-Cell Signaling and Interaction, Cellular Movement
10	HCT116-MPHX -FC2.0	ABCA3,ACKR3,ADAM17,ADIPOQ,APOA1,ARHGEF2,ATAD2,ATG13,BCL3,BMI1,BOP1,C5,CCNT1,CD24,CDK2AP2,CENPJ,CENPM,CENPU,CHD8,CRABP2,CREBBP,CTR9,CXCL3,CXCL8,DEPDC1,DEPDC1B,DKK1,DNMT3B,DTYMK,DUSP5,EFEMP1,EID3,ELANE,ELF4,EMP2,ERK1/2,ESCO2,ESR1,F2RL1,FAM64A,FASN,FBXW10,Fcer1,FGF1,FGF19,FOSL2,FPR2,GPAM,GPT,HCAR2,HDL,HIST1H4D,HNF4A,HS6ST2,HSPA13,IGFBP2,IL1,IL6,IL11,IL33,IL17F,IL17RC,IL36A,IL36B,IL36G,KCNA1,KIF11,KL…	33	62	Gene Expression, Cellular Movement, Cancer
11	HCT116-MPHX -FC2.0	AADAC,ACADVL,ACER2,ADIPOQ,ADORA3,AEN,ANLN,APP,ARHGAP11A,ATG7,AURK,BAX,BORA,BTRC,CALCOCO1,CCND1,CCNF,CCNT1,CD84,CDCA8,CDH10,CENPK,CHST15,CLOCK,CMBL,CMTM7,COPG1,CRACR2B,CSMD3,CXCL8,CXCR1,CYP26B1,DAPP1,DDIAS,DKK1,DPYSL4,DUSP5,DUSP10,DUSP16,DYNC1H1,EDA2R,EIF3E,F2,F2R,FAM129A,FAM196A,FAM212B,FAM83D,FBXO22,FDXR,FLG-AS1,FUBP1,GAL3ST4,GAS2L3,GOLGA3,GOLGA4,GSDMB,GSTA2,HBB,HMGB1,HMGB2,HSPA4L,IFT140,IL33,IR…	32	61	DNA Replication, Recombination, and Repair, Cancer, Gastrointestinal Disease
12	HCT116-MPHX -FC2.0	ACKR3,ADIPOQ,ADORA2B,AGPAT4,ALYREF,AMPK,APOA1,APOE,ARNTL,ATP11C,BCL2,BCL3,BCL11B,BRI3BP,BSG,C5,C1orf116,CASP3,Caspase 3/7,CD14,CD69,CD163,CD200,CDC42EP4,CEMIP,CETP,CLCN3,CPA4,CREBRF,CTH,CTSC,CTSV,CXCL8,DAPK1,DUSP10,ELANE,EXOSC2,F2RL1,FASLG,FASN,Fcer1,FCER2,FCER1G,FKBP14,FOXRED2,GATA1,GFI1,GFPT1,GPD2,GPD1L,GPX4,HBE1,HDL,Histone h3,HIVEP1,HR,HSPG2,IL13,IL25,IL32,IL33,IL17RB,IL1R1,IL1R2,IL7R,IRAK3,I…	30	59	Cell-To-Cell Signaling and Interaction, Hematological System Development and Function, Cellular Movement
13	HCT116-MPHX -FC2.0	DAPK1,ITPRIP	1	1	Cell Death and Survival, Neurological Disease, Organismal Injury and Abnormalities
14	HCT116-MPHX -FC2.0	MCCC2,miR-30a-3p (and other miRNAs w/seed UUUCAGU)	1	1	Developmental Disorder, Hereditary Disorder, Metabolic Disease
15	HCT116-MPHX -FC2.0	COG7,GOLGB1	1	1	Developmental Disorder, Hereditary Disorder, Metabolic Disease
16	HCT116-MPHX -FC2.0	CRYZ,REXO4	1	1	DNA Replication, Recombination, and Repair, Drug Metabolism, Cancer
17	HCT116-MPHX -FC2.0	ZXDA,ZXDC	1	1	Gene Expression, Cancer, Gastrointestinal Disease
18	HCT116-MPHX -FC2.0	ADM2,CALCRL	1	1	Cell Signaling, Cardiovascular Disease, Organismal Injury and Abnormalities
19	HCT116-MPHX -FC2.0	MIA2,MIA3	1	1	Cellular Development, Connective Tissue Development and Function, Tissue Development
20	HCT116-MPHX -FC2.0	CORIN,NPPA,NPPB	1	1	Lipid Metabolism, Small Molecule Biochemistry, Cardiovascular Disease

## Sheet: Network in HepG2
© 2000-2017 QIAGEN. All rights reserved.
ID	Analysis	Molecules in Network	Score	Focus Molecules	Top Diseases and Functions
1	HepG2-MPHX - FC2.0	14-3-3,APC (complex),AREG,ASF1B,ATF6,AURKA,BARD1,BLM,BRCA2,BRIP1,BTG3,BUB1,BUB1B,C1orf112,calpain,CASP2,Cbp/p300,CCDC9,CCNA2,CDC6,CDC25A,CDCA2,CDK6,CDKN2B,CENPA,CENPI,CENPO,CHAF1A,CHEK1,CKAP2L,CREB5,Cyclin B,Cyclin E,DDX46,DHFR,DIO1,DKK1,DNA2,DTL,DUSP10,E2f,E2F2,E2F8,FAM111A,FAM114A1,FAM83G,FANCB,FANCD2,FANCI,FANCM,FLVCR1,Gamma tubulin,Gcn5l,GINS2,Gm-csf,GMNN,GPCPD1,HIST1H2AB,HIST1H2AI,HIST1H2AJ,…	122	122	Cell Cycle, Cellular Assembly and Organization, DNA Replication, Recombination, and Repair
2	HepG2-MPHX - FC2.0	ACSL5,ACTA1,Actin,ACVR1,ADCY7,ADCY9,ADGRG1,AGO2,AIM1,AKAP12,Alp,Alpha catenin,AMPK,ANTXR1,AQP3,ATXN1,BACH1,BBC3,BMP4,BMP6,BMPR1A,C5AR1,C9orf72,CASP6,Caspase 3/7,CD55,CDKN2C,CLASRP,Collagen type II,CP,CSNK1E,CSNK2A1,CTSL,Cyclin D,DDIT4,DHRS3,DNAJB9,EEF2,ENC1,EPO,ERN1,FGG,FOSL2,FSH,FTH1,GAB2,GABARAPL1,GCLC,GCLM,GEM,GPRC5A,GRB10,Growth hormone,HBP1,HDAC5,hemoglobin,HGS,HIST1H2BL,HP,HSPA9,IL1RAP,KLF1…	110	116	Cell Death and Survival, Cell Morphology, Cellular Function and Maintenance
3	HepG2-MPHX - FC2.0	26s Proteasome,Akt,Ap1,ATF3,AXL,BAK1,BCR (complex),BRCA1,C5,CASP8AP2,caspase,CCNB1,CD3,CDK1,CDKN1A,CEBPB,Cg,Creb,CREB3,CXCL8,Cyclin A,CYLD,DDIT3,DUSP1,EGR1,ERAP2,EREG,ERK,ERK1/2,estrogen receptor,ETS1,FGF2,FLII,FOSB,FOSL1,GADD45A,GADD45B,GDF15,Gsk3,GTF2I,HBEGF,Hdac,Histone h3,HMGA2,HMOX1,Hsp27,Hsp70,Hsp90,HSPB1,IER3,IFN Beta,IgG,Igm,IKBKG,IKK (complex),IL1,IL32,Interferon alpha,IRAK2,Jnk,JUN,JUNB…	68	90	Cell Death and Survival, Organismal Injury and Abnormalities, Cell Cycle
4	HepG2-MPHX - FC2.0	ADAM22,AKAP12,ALDH5A1,ARHGAP11A,ARHGEF26,ASPM,ATAD5,ATF3,BCL9,BIRC2,BRCA1,C19orf33,CCDC174,CD40,CD68,CDC25C,CDCA3,CDK1,CDK5,CHMP1B,CXCL5,CYB5B,CYP19A1,CYR61,DNMT3B,DUSP5,DUSP8,E2F3,EME1,ERCC6L,EREG,ESPL1,EXO1,EXTL2,FAM111B,FAM72C/FAM72D,FASLG,FBXL2,FBXO3,FGF1,FHL2,FOSB,FOSL1,GADD45A,GCKR,GINS1,GLDC,GMEB1,GTSE1,HCAR2,HIST1H1B,HIST1H2AM,HIST1H3F,HIST2H2BE,HJURP,HOXD1,HSPD1,Iga,IGHG3,IL27,IL12A,IL12…	61	85	Cell Cycle, Cancer, Organismal Injury and Abnormalities
5	HepG2-MPHX - FC2.0	26s Proteasome,AGRN,APBB1,ARAF,ARG2,ARID3B,ARNT,ATAD2,ATF3,ATP6V0D2,AZGP1,BAIAP2L1,BRD7,C3orf52,CALCOCO1,CCND1,CDC6,CDC37,CDCA7,CDCA7L,CDKN2C,CENPC,CENPK,CENPN,CHAF1B,CORO6,CSRNP1,CTPS1,DDIAS,DNAJB4,DUSP4,E2F3,EIF4EBP1,ELAVL1,ELF1,ENO3,FAM83D,FERMT2,FGFR1,FGFR4,FIGNL1,FLII,G6PD,GADD45B,GPAT3,GTF2IRD1,Hdac,HIST1H2BN,HIST1H4D,HIST1H4H,Histone h3,HJURP,HMGA1,HOMER2,ICAM3,ICOSLG/LOC102723996,IFRD1,IK…	57	82	Cell Cycle, Cellular Assembly and Organization, DNA Replication, Recombination, and Repair
6	HepG2-MPHX - FC2.0	ABCC5,ABCG2,ABLIM1,ACSM2B,AHR,ALDH1L2,Alpha actin,ANO10,APOA1,APOA2,ARNT,ASPM,ATG13,AXL,BCAS3,BRD7,CALM1 (includes others),CAPN2,CCNB2,CCPG1,CD55,CDK2AP1,CDK2AP2,CDKN3,CENPA,CENPF,CENPN,CENPU,CP,CREBBP,CTR9,CYP1A1,DICER1,DIXDC1,DKK4,DLG1,EID3,ELF5,ELOVL2,EPHX4,ERBB4,ESR1,ESRRA,FASTKD3,FGL1,FKBPL,FLCN,GJB1,GOT1,GPAM,GPER1,GPLD1,GREB1,GSDMB,H1F0,HDL,HELLS,HHEX,HIST1H1C,HLA-G,HPCAL1,Hsp90,HSPA13,INI…	52	78	Gene Expression, Organ Morphology, Organismal Development
7	HepG2-MPHX - FC2.0	AREG,ARHGEF2,ATG7,BEST1,BHLHE40,BLZF1,BUB1B,C4BPB,CASP3,CASP8AP2,CDKN3,CELF2,CENPE,CENPF,CENPH,CGA,CHEK2,CHMP4C,Ck2,CLCN3,CLK3,CYP3A7,DAPK3,DKK1,DSN1,DUSP1,EIF2AK2,EIF2S1,ELF4,ELL,EZH2,FAS,FBXO42,FEN1,FRZB,FZD8,GDF15,GEN1,GMNN,HEY1,HIST1H2BD,HMGN3,HYAL1,IFITM1,IL11,ING4,INIP,INTS3,ISG15,ITPKC,JAG1,KCNJ10,KCTD13,KLF5,KRT5,LAMB3,LNX2,MAD1L1,MAML2,MAP2K6,MCM6,MDC1,MDGA2,MELK,mir-32,mir-143,mir-150,m…	51	77	Cell Death and Survival, Cell Cycle, Cellular Development
8	HepG2-MPHX - FC2.0	AAK1,ABCD3,ABLIM1,ACKR3,ACYP2,ADORA2B,AGTR1,AREG,ARHGEF2,ATP1A1,BCL2,BCL2L1,BCL2L10,BNIP1,CALCR,CCNB1,CD44,CD109,CD244,CDO1,CGA,CGB3 (includes others),CKAP2,CPEB4,CREBRF,CSGALNACT2,CSRNP1,CST5,Ctbp,CXCL12,CXCR1,CYP17A1,DEDD2,DERL2,DFFA,DGKA,DLX3,DNAJB1,DXO,ERK1/2,ERO1B,ETS2,FGFR4,FRAS1,FXR2,G3BP2,GADD45B,GAREM1,GOLGA2,GRSF1,HEY1,HIC1,HMMR,HSPA6,IL11,IL32,IL36G,INA,INHBA,INHBC,IP6K3,IQGAP2,ITPR2,I…	51	77	Cell Death and Survival, Organismal Injury and Abnormalities, Renal Necrosis/Cell Death
9	HepG2-MPHX - FC2.0	ABCC2,ABHD5,ABI1,ACSL4,ACSS1,ADCY,ADH4,ADH1A,Alpha tubulin,ANGPTL4,AQP3,AR,ARHGEF11,ARHGEF28,ARRB1,B4GAT1,BCAR1,c-Src,C1QBP,C1S,Calcineurin protein(s),CDCP1,CETP,CIT,CLDN2,CLDN4,CLGN,CLTC,Cofilin,Collagen Alpha1,Collagen(s),CPB2,Cpla2,CYR61,DCBLD2,DVL1,EGFR,ELF3,EPHA2,EPS15,EPS8L3,EXOC2,F11,F2RL1,FABP1,FBXO8,Fibrinogen,Focal adhesion kinase,FUT8,FZD8,GDF15,GDI1,GNA13,GOT1,GRB7,GRK3,GSTA1,GSTA2,H1…	48	75	Cancer, Organismal Injury and Abnormalities, Cellular Movement
10	HepG2-MPHX - FC2.0	A4GALT,ACADVL,ACSM3,ADAM19,AKNA,ALDH1B1,APOBEC3B,APOL2,ARID3B,ARRDC3,ASPM,ATF3,AXL,BDH1,BHLHE40,BRD4,CCL17,CCL18,CCL24,CD3,CD24,CDC34,CDCA7,CDK5R1,CEBPG,CGB3 (includes others),CHAC1,CHST9,CLDN4,Creb,CSNK2A1,CSTA,CTH,CXCL5,CXCL16,DDIT3,DDR1,DEPDC1,DEPDC1B,DNAJC1,DSCC1,DUSP5,DUSP10,EEF2,EIF2S1,ERBB2,EREG,ESCO2,ETV4,FA2H,FAM198B,FBXL16,FCGR2C,FOSL2,G6PD,GCNT3,GNA15,GRB2,Hdac,HIST1H2AD,HOMER2,HSPA6,H…	46	73	Cellular Movement, Cellular Growth and Proliferation, Cancer
11	HepG2-MPHX - FC2.0	ABLIM3,ACAN,AHR,ALDH2,AMPD3,ARAF,AREG,ARRDC4,ASNS,ASPH,ATF3,ATF7IP,ATF7IP2,BMI1,BOP1,C5AR1,CALB2,CCL5,CCRL2,CDC25B,CKS2,CLTB,CNNM4,COL7A1,CTH,CXCL3,DYNLT3,ECM1,EDEM2,EMP3,EREG,estrogen receptor,FADS3,FBLIM1,FFAR2,FLNB,FOXL2,FPR2,FZD4,GCLC,GCLM,GLIPR1,GNAI3,HAS1,HBEGF,Hdac,HKDC1,HMGA1,HOXA10,HSF1,HSF2,ICAM1,Ifn gamma,IGFBP1,IL11,IL15RA,IL1B,IL36B,IL7R,ITGAX,JAK2,JINK1/2,KCNJ2,LBR,LIF,LOX,LY6E,Lymp…	41	69	Cellular Movement, Cell Death and Survival, Cardiovascular System Development and Function
12	HepG2-MPHX - FC2.0	ACER2,AEN,ALDOC,ANK1,ANLN,APC (complex),ATP10D,AURK,BUB3,C8A,CADPS2,CCNE2,CDA,CDC20,CDH10,CH17-360D5.1/NPY4R,CLDN7,CLSPN,CMBL,CNKSR1,CRACR2B,CRTC1,CSMD3,CUEDC2,CYP26B1,CYP4F3,DENND5A,DLGAP5,DNAL4,DPYSL4,E2F4,ECT2,EDA2R,EGLN,EGLN1,EMD,EPCAM,FAM196A,FAM212B,FBXO5,FBXO22,FDXR,FHL3,FLG-AS1,FOSL2,FOXQ1,FZR1,GAL3ST4,GATA6,GIPC2,GOLGA4,HAMP,Hdac,HIF1A,HIST2H2AA3/HIST2H2AA4,HLF,HMMR,HOXC6,HSPA4L,IER5,KDM…	40	68	DNA Replication, Recombination, and Repair, Cell Cycle, Cellular Assembly and Organization
13	HepG2-MPHX - FC2.0	HCFC1,HCFC1R1	1	1	Developmental Disorder, Hereditary Disorder, Metabolic Disease
14	HepG2-MPHX - FC2.0	CFAP36,FOXN3	1	1	Cellular Development, Cellular Growth and Proliferation, Cell Cycle
15	HepG2-MPHX - FC2.0	SNRPB,SNRPN	1	1	RNA Post-Transcriptional Modification, Connective Tissue Disorders, Developmental Disorder
16	HepG2-MPHX - FC2.0	GMIP,SYTL1	1	1	Cellular Function and Maintenance, Molecular Transport, Cellular Assembly and Organization
17	HepG2-MPHX - FC2.0	KATNA1,KLHL42	1	1	Cell Morphology, Cellular Assembly and Organization, Cellular Compromise
18	HepG2-MPHX - FC2.0	IFT140,TULP3	1	1	Embryonic Development, Organismal Development, Skeletal and Muscular System Development and Function
19	HepG2-MPHX - FC2.0	CACNA1C,CACNB4	1	1	Cardiac Arteriopathy, Cardiovascular Disease, Organismal Injury and Abnormalities
20	HepG2-MPHX - FC2.0	ATXN3,DNAJB2	1	1	Cell Death and Survival, Cellular Assembly and Organization, Cellular Compromise
21	HepG2-MPHX - FC2.0	FOXC1,TET2	1	1	Tissue Morphology, Developmental Disorder, Hereditary Disorder
22	HepG2-MPHX - FC2.0	MICAL1,STK38	1	1	Cell Death and Survival, Cellular Assembly and Organization, Cell Cycle
23	HepG2-MPHX - FC2.0	GNB3,GNG5	1	1	Nervous System Development and Function, Visual System Development and Function, Connective Tissue Development and Function
24	HepG2-MPHX - FC2.0	HTR3A,HTR3B,RIC3	1	1	Gastrointestinal Disease, Organismal Injury and Abnormalities, Inflammatory Disease
